# Supplementary material for: Wireless, Skin-Mountable EMG Sensor for Human–Machine Interface Application
Source: Micromachines (Basel). 2019 Dec 14;10(12):879. doi: 10.3390/mi10120879 (PMC6952934; doi:10.3390/mi10120879)
Supplement: Supplementary file 1 [file micromachines-10-00879-s001.zip]

Archive with 2 entries (2 files):
- EMG Test.mp4
- micromachines-652200-supplementary.pdf
